# Supplementary material for: Risk factors and prognosis of acute lactation mastitis developing into a breast abscess: A retrospective longitudinal study in China
Source: PLoS One. 2022 Sep 1;17(9):e0273967. doi: 10.1371/journal.pone.0273967 (PMC9436116; doi:10.1371/journal.pone.0273967)
Supplement: S1 Data — (XLSX) [file pone.0273967.s001.xlsx]

## Sheet: Sheet1
Patient No.	Group（Inflammation Group=0, Abscess Group=1）	Bacterial cultures form milk or pus
1	0	none
2	0	none
3	0	none
4	0	none
5	0	none
6	0	none
7	0	none
8	0	Staphylococcus aureus(MSSA)
9	1	Staphylococcus aureus(MSSA)
10	1	Staphylococcus aureus(MRSA)
11	0	Staphylococcus aureus(MSSA)
12	0	none
13	0	none
14	0	none
15	0	none
16	1	Staphylococcus aureus(MSSA)
17	1	none
18	0	none
19	1	Staphylococcus aureus(MRSA)
20	1	none
21	1	Streptococcus agalactiae
22	0	none
23	0	none
24	0	Staphylococcus aureus(MSSA)
25	0	Streptococcus agalactiae
26	0	none
27	0	Staphylococcus aureus(MSSA)
28	1	Staphylococcus aureus(MRSA)
29	1	Staphylococcus aureus(MRSA)
30	0	Staphylococcus aureus(MSSA)
31	0	none
32	0	Staphylococcus aureus(MSSA)
33	0	none
34	1	Staphylococcus aureus(MRSA)
35	0	Streptococcus agalactiae
36	1	none
37	0	Staphylococcus aureus(MSSA)
38	0	none
39	0	none
40	0	Staphylococcus aureus(MRSA)
41	0	none
42	0	none
43	0	none
44	0	none
45	0	none
46	0	none
47	0	none
48	1	none
49	1	Staphylococcus aureus(MRSA)
50	0	none
51	1	Staphylococcus aureus(MSSA)
52	1	Staphylococcus aureus(MSSA)
53	1	none
54	0	Streptococcus agalactiae
55	1	Staphylococcus aureus(MSSA)
56	1	none
57	0	Staphylococcus aureus(MRSA)
58	0	Staphylococcus aureus(MRSA)
59	0	Staphylococcus aureus(MSSA)
60	1	Staphylococcus aureus(MSSA)
61	1	none
62	1	Klebsiella pneumoniae
63	1	none
64	1	none
65	0	none
66	1	Staphylococcus aureus(MSSA)
67	1	none
68	0	none
69	0	none
70	0	none
71	1	none
72	1	Staphylococcus aureus(MSSA)
73	0	none
74	0	none
75	1	Staphylococcus aureus(MRSA)
76	0	none
77	0	none
78	0	none
79	1	none
80	0	none
81	0	none
82	0	none
83	0	none
84	1	Staphylococcus aureus(MSSA)
85	0	none
86	0	none
87	0	none
88	1	Staphylococcus aureus(MRSA)
89	0	none
90	0	none
91	1	Staphylococcus aureus(MSSA)
92	1	none
93	0	none
94	0	none
95	0	none
96	0	none
97	0	none
98	0	Staphylococcus aureus(MSSA)
99	0	none
100	1	Staphylococcus aureus(MRSA)
101	0	none
102	0	Staphylococcus aureus(MSSA)
103	1	Staphylococcus aureus(MRSA)
104	1	none
105	0	Coagulase-negative staphylococcus
106	0	Pseudomonas aeruginosa
107	1	Staphylococcus aureus(MRSA)
108	1	none
109	1	none
110	1	none
111	0	none
112	0	none
113	1	none
114	0	none
115	0	none
116	0	none
117	1	Staphylococcus aureus(MSSA)
118	0	none
119	1	Staphylococcus aureus(MRSA)
120	0	none
121	1	none
122	0	none
123	1	Staphylococcus aureus(MSSA)
124	0	none
125	1	Staphylococcus aureus(MRSA)
126	0	none
127	0	none
128	1	Staphylococcus aureus(MSSA)
129	1	Staphylococcus aureus(MSSA)
130	0	none
131	0	none
132	0	none
133	0	none
134	1	Staphylococcus aureus(MSSA)
135	0	Staphylococcus aureus(MRSA)
136	0	Staphylococcus aureus(MSSA)
137	0	none
138	0	none
139	0	none
140	0	none
141	1	none
142	0	none
143	1	Staphylococcus aureus(MRSA)
144	1	Staphylococcus aureus(MSSA)
145	0	none
146	0	Escherichia coli
147	0	Staphylococcus aureus(MSSA)
148	0	none
149	1	Staphylococcus aureus(MSSA)
150	0	none
151	1	Staphylococcus aureus(MRSA)
152	0	none
153	0	Staphylococcus aureus(MSSA)
154	0	none
155	0	none
156	1	none
157	1	Staphylococcus aureus(MRSA)
158	0	none
159	0	none
160	0	none
161	1	none
162	0	none
163	0	none
164	1	none
165	0	none
166	0	Staphylococcus aureus(MRSA)
167	0	none
168	1	Staphylococcus aureus(MSSA)
169	0	none
170	0	none
171	0	none
172	0	none
173	0	none
174	0	none
175	1	Staphylococcus epidermidis
176	1	Staphylococcus aureus(MSSA)
177	0	none
178	0	none
179	1	Staphylococcus aureus(MSSA)
180	0	none
181	1	none
182	0	Staphylococcus epidermidis
183	0	Staphylococcus aureus(MRSA)
184	1	Staphylococcus aureus(MSSA)
185	1	Staphylococcus aureus(MRSA)
186	0	none
187	1	none
188	1	none
189	0	none
190	0	Staphylococcus aureus(MRSA)
191	0	none
192	1	none
193	1	Staphylococcus aureus(MSSA)
194	1	none
195	1	Staphylococcus aureus(MSSA)
196	0	none
197	1	Staphylococcus aureus(MSSA)
198	1	Staphylococcus aureus(MRSA)
199	0	Streptococcus agalactiae
200	1	Streptococcus dysgalactiae
201	1	Staphylococcus aureus(MSSA)
202	1	Staphylococcus aureus(MSSA)
203	1	Staphylococcus aureus(MSSA)
204	1	Staphylococcus aureus(MSSA)
205	1	Staphylococcus aureus(MSSA)
206	1	Staphylococcus aureus(MRSA)
207	0	none
208	1	Staphylococcus aureus(MRSA)
209	1	Staphylococcus aureus(MSSA)
210	1	Staphylococcus aureus(MSSA)
211	0	Staphylococcus aureus(MSSA)
212	1	Staphylococcus aureus(MRSA)
213	1	none
214	1	Staphylococcus aureus(MRSA)
215	0	none
216	0	none
217	0	none
218	1	none
219	1	Staphylococcus aureus(MSSA)
220	1	none
221	0	none
222	1	none
223	1	Streptococcus salivarius
224	1	Staphylococcus aureus(MRSA)
225	1	none
226	1	none
227	0	none
228	1	Staphylococcus aureus(MRSA)
229	0	Staphylococcus aureus(MSSA)
230	0	none
231	0	none
232	0	none
233	1	Staphylococcus aureus(MSSA)
234	0	none
235	1	Staphylococcus aureus(MSSA)
236	0	none
237	1	none
238	1	Staphylococcus aureus(MSSA)
239	1	Staphylococcus aureus(MRSA)
240	1	Staphylococcus aureus(MSSA)
241	0	Staphylococcus aureus(MSSA)
242	0	none
243	0	none
244	0	none
245	1	Staphylococcus aureus(MSSA)
246	1	none
247	1	Staphylococcus aureus(MSSA)
248	0	none
249	1	Staphylococcus aureus(MSSA)
250	1	Staphylococcus aureus(MRSA)
251	1	Staphylococcus aureus(MSSA)
252	1	Staphylococcus aureus(MRSA)
253	1	Staphylococcus aureus(MSSA)
254	0	none
255	1	Staphylococcus aureus(MSSA)
256	1	Staphylococcus aureus(MSSA)
257	1	Staphylococcus aureus(MSSA)
258	0	none
259	1	none
260	1	Staphylococcus aureus(MRSA)
261	0	Staphylococcus aureus(MSSA)
262	0	Staphylococcus aureus(MSSA)
263	1	Staphylococcus aureus(MSSA)
264	0	none
265	0	Staphylococcus aureus(MSSA)
266	0	none
267	0	none
268	0	none
269	0	Streptococcus agalactiae
270	1	Staphylococcus aureus(MRSA)
271	0	none
272	0	none
273	0	none
274	0	Enterobacter aerogenes
275	0	none
276	0	none
277	1	Staphylococcus aureus(MSSA)
278	0	none
279	0	none
280	1	none
281	0	Staphylococcus aureus(MSSA)
282	0	none
283	1	Staphylococcus aureus(MRSA)
284	1	none
285	0	Streptococcus agalactiae
286	0	none
287	0	none
288	1	none
289	0	none
290	0	Staphylococcus aureus(MSSA)
291	0	Staphylococcus aureus(MSSA)
292	1	none
293	0	none
294	1	none
295	1	Staphylococcus aureus(MRSA)
296	0	none
297	1	none
298	0	none
299	1	Staphylococcus aureus(MRSA)
300	0	none
301	0	none
302	1	Staphylococcus aureus(MRSA)
303	1	none
304	1	none
305	0	none
306	0	none
307	1	Staphylococcus aureus(MRSA)
308	0	Streptococcus agalactiae
309	0	none
310	1	Staphylococcus aureus(MSSA)
311	0	none
312	1	Staphylococcus aureus(MRSA)
313	0	none
314	1	Staphylococcus aureus(MRSA)
315	0	none
316	0	Staphylococcus aureus(MRSA)
317	1	none
318	0	none
319	0	none
320	1	Staphylococcus aureus(MSSA)
321	1	none
322	0	none
323	0	none
324	0	none
325	0	none
326	1	none
327	1	none
328	0	none
329	0	none
330	0	none
331	1	none
332	0	none
333	0	none
334	1	Staphylococcus aureus(MRSA)
335	0	Staphylococcus aureus(MSSA)
336	0	Staphylococcus aureus(MSSA)
337	1	none
338	0	none
339	0	none
340	0	none
341	0	none
342	1	none
343	0	none
344	0	Staphylococcus aureus(MSSA)
345	0	none
346	1	Staphylococcus aureus(MSSA)
347	1	Staphylococcus aureus(MSSA)
348	0	none
349	0	none
350	0	none
351	0	Staphylococcus aureus(MSSA)
352	0	Staphylococcus aureus(MSSA)
353	0	none
354	0	none
355	0	none
356	0	none
357	0	none
358	1	none
359	0	Staphylococcus aureus(MSSA)
360	0	Pseudomonas aeruginosa
361	1	none
362	0	none
363	1	Staphylococcus aureus(MSSA)
364	0	none
365	0	none
366	0	none
367	1	Staphylococcus aureus(MSSA)
368	1	none
369	1	none
370	1	Staphylococcus aureus(MSSA)
371	0	none
372	0	Staphylococcus aureus(MRSA)
373	0	none
374	1	none
375	1	none
376	0	none
377	0	none
378	0	Staphylococcus aureus(MSSA)
379	0	Staphylococcus aureus(MSSA)
380	0	none
381	1	none
382	0	none
383	0	none
384	0	Staphylococcus aureus(MSSA)
385	1	Staphylococcus aureus(MRSA)
386	0	none
387	1	Staphylococcus aureus(MSSA)
388	0	none
389	1	none
390	0	none
391	0	Staphylococcus aureus(MSSA)
392	0	none
393	0	none
394	0	none
395	0	none
396	0	none
397	1	none
398	1	Staphylococcus aureus(MRSA)
399	0	none
400	1	Staphylococcus aureus(MSSA)
401	1	Staphylococcus aureus(MRSA)
402	0	none
403	1	none
404	0	Staphylococcus aureus(MSSA)
405	0	none
406	1	Staphylococcus aureus(MSSA)
407	0	none
408	0	none
409	0	none
410	0	none
411	1	Staphylococcus aureus(MSSA)
412	0	none
413	0	Staphylococcus aureus(MSSA)
414	1	none
415	0	none
416	1	Staphylococcus aureus(MRSA)
417	0	Staphylococcus aureus(MSSA)
418	1	Staphylococcus aureus(MSSA)
419	0	none
420	0	Staphylococcus aureus(MSSA)
421	1	Staphylococcus aureus(MSSA)
422	0	none
423	0	none
424	0	Staphylococcus aureus(MSSA)
425	0	none
426	0	none
427	0	none
428	0	Klebsiella pneumoniae
429	1	Staphylococcus aureus(MSSA)
430	0	Staphylococcus aureus(MSSA)
431	1	none
432	0	none
433	0	none
434	0	none
435	0	none
436	0	Staphylococcus aureus(MSSA)
437	0	none
438	0	none
439	1	Staphylococcus aureus(MSSA)
440	1	none
441	0	none
442	0	none
443	0	none
444	1	Staphylococcus aureus(MSSA)
445	1	Staphylococcus aureus(MSSA)
446	1	Staphylococcus aureus(MSSA)
447	0	none
448	0	none
449	1	Staphylococcus aureus(MSSA)
450	0	none
451	0	Streptococcus agalactiae
452	1	none
453	0	Staphylococcus aureus(MRSA)
454	0	Staphylococcus aureus(MSSA)
455	1	Staphylococcus aureus(MSSA)
456	0	none
457	0	none
458	1	Staphylococcus aureus(MSSA)
459	0	Staphylococcus aureus(MSSA)
460	1	none
461	1	none
462	0	Staphylococcus aureus(MSSA)
463	0	none
464	1	none
465	0	none
466	0	Staphylococcus aureus(MSSA)
467	1	none
468	0	none
469	0	Staphylococcus aureus(MSSA)
470	1	Staphylococcus aureus(MSSA)
471	1	none
472	0	none
473	1	Staphylococcus aureus(MRSA)
474	0	Staphylococcus aureus(MSSA)
475	0	none
476	0	none
477	1	none
478	0	Staphylococcus aureus(MSSA)
479	1	none
480	1	Staphylococcus aureus(MRSA)
481	0	none
482	0	none
483	0	none
484	0	none
485	1	Staphylococcus aureus(MRSA)
486	0	Staphylococcus aureus(MSSA)
487	0	Staphylococcus aureus(MRSA)
488	0	none
489	1	Staphylococcus aureus(MRSA)
490	1	Staphylococcus aureus(MSSA)
491	0	none
492	1	Staphylococcus aureus(MSSA)
493	0	Staphylococcus aureus(MRSA)
494	1	none
495	1	none
496	1	Staphylococcus aureus(MSSA)
497	0	Staphylococcus aureus(MSSA)
498	1	Staphylococcus aureus(MSSA)
499	1	Staphylococcus aureus(MRSA)
500	0	none
501	1	Staphylococcus aureus(MRSA)
502	1	Staphylococcus aureus(MRSA)
503	1	Staphylococcus aureus(MSSA)
504	0	none
505	1	Staphylococcus aureus(MSSA)
506	1	Staphylococcus aureus(MRSA)
507	0	Staphylococcus aureus(MSSA)
508	0	Coagulase-negative staphylococcus
509	1	Staphylococcus aureus(MSSA)
510	1	Staphylococcus aureus(MRSA)
511	0	Staphylococcus aureus(MSSA)
512	0	Coagulase-negative staphylococcus
513	1	Staphylococcus aureus(MRSA)
514	1	none
515	1	Staphylococcus aureus(MRSA)
516	0	Staphylococcus aureus(MSSA)
517	0	Staphylococcus aureus(MSSA)
518	0	none
519	1	Staphylococcus aureus(MRSA)
520	0	none
521	0	none
522	1	Staphylococcus aureus(MRSA)
523	0	none
524	1	Staphylococcus aureus(MSSA)
525	0	Staphylococcus aureus(MSSA)
526	1	Staphylococcus aureus(MRSA)
527	0	none
528	0	Coagulase-negative staphylococcus
529	1	Staphylococcus aureus(MRSA)
530	1	Staphylococcus aureus(MSSA)
531	1	Staphylococcus aureus(MSSA)
532	1	Staphylococcus aureus(MSSA)
533	1	Staphylococcus aureus(MSSA)
534	1	Staphylococcus aureus(MRSA)
535	1	Staphylococcus aureus(MRSA)
