# Supplementary material for: Risk factors and prognosis of acute lactation mastitis developing into a breast abscess: A retrospective longitudinal study in China
Source: PLoS One. 2022 Sep 1;17(9):e0273967. doi: 10.1371/journal.pone.0273967 (PMC9436116; doi:10.1371/journal.pone.0273967)
Supplement: S2 Data — (XLSX) [file pone.0273967.s002.xlsx]

## Sheet: Sheet1
Patient No.	MSSA=0, MRSA=1	Amoxicillin(resistance=0, sensitive=1)	Oxacillin(resistance=0, sensitive=1)	Penicillin(resistance=0, sensitive=1)	Ampicillin(resistance=0, sensitive=1)	Clindamycin(resistance=0, sensitive=1)	Gentamicin(resistance=0, sensitive=1)	Erythromycin(resistance=0, sensitive=1)	Rifampin(resistance=0, sensitive=1)	Trimesulf(resistance=0, sensitive=1)	Tetracycline(resistance=0, sensitive=1)	Trimethoprim(resistance=0, sensitive=1)	Tobramycin(resistance=0, sensitive=1)	Teicoplanin(resistance=0, sensitive=1)	Vancomycin(resistance=0, sensitive=1)	Levofloxacin(resistance=0, sensitive=1)
8	0	1	1	0	0	1	1	1	1	1	1	1	1	1	1	1
9	0	1	1	0	0	1	1	1	1	1	1	0	1	1	1	0
10	1	1	1	0	0	1	1	1	1	1	1	1	1	1	1	1
11	0	1	1	0	0	0	0	0	1	1	1	0	1	1	1	1
16	0	1	1	0	0	0	1	0	1	1	1	1	1	1	1	1
19	1	1	0	0	0	1	1	1	1	1	1	1	1	1	1	1
24	0	1	1	0	0	1	1	1	1	1	1	1	1	1	1	1
27	0	1	1	0	0	1	1	1	1	1	1	1	1	1	1	1
28	1	1	0	0	0	1	1	1	1	1	1	0	1	1	1	1
29	1	1	0	0	0	0	1	0	1	1	1	1	1	1	1	1
30	0	1	1	0	0	1	1	1	1	1	1	1	1	1	1	1
32	0	1	1	0	0	1	1	1	1	1	1	1	1	1	1	1
34	1	1	0	0	0	0	1	0	1	1	1	1	1	1	1	1
37	0	1	1	0	0	1	1	1	1	1	1	1	1	1	1	1
40	1	1	0	0	0	0	0	0	1	1	1	0	1	1	1	1
49	1	1	0	0	0	0	1	0	1	1	1	1	1	1	1	1
51	0	1	1	0	0	0	1	0	1	1	1	1	1	1	1	1
52	0	1	1	0	0	1	1	1	1	1	1	1	1	1	1	1
55	0	1	1	0	0	1	1	1	1	1	1	1	1	1	1	1
57	1	1	0	0	0	0	0	0	1	1	1	0	1	1	1	1
58	1	1	0	0	0	0	1	0	1	1	1	1	1	1	1	1
59	0	1	1	0	0	0	1	0	1	1	1	1	1	1	1	1
60	0	1	1	0	0	0	0	0	1	1	0	0	1	1	1	1
66	0	1	1	0	0	1	1	1	1	1	1	1	1	1	1	1
72	0	1	1	0	0	1	1	1	1	1	1	1	1	1	1	1
75	1	1	0	0	0	0	1	0	1	1	1	1	1	1	1	1
84	0	1	1	0	0	1	1	1	1	1	1	1	1	1	1	1
88	1	1	0	0	0	0	1	0	1	1	1	1	1	1	1	1
91	0	1	1	0	0	0	1	0	1	1	1	1	1	1	1	1
98	0	1	1	0	0	1	1	1	1	1	1	1	1	1	1	1
100	1	1	0	0	0	1	1	1	1	1	1	1	1	1	1	1
102	0	1	1	0	0	0	1	0	1	1	1	1	1	1	1	1
103	1	0	0	0	0	1	1	1	1	1	1	1	1	1	1	1
107	1	1	0	0	0	0	1	0	1	1	1	1	1	1	1	1
117	0	1	1	0	0	1	1	1	1	1	1	1	1	1	1	0
119	1	1	0	0	0	0	1	0	1	1	1	1	1	1	1	1
123	0	1	1	0	0	0	0	0	1	1	1	1	1	1	1	1
125	1	1	0	0	0	0	1	0	1	1	0	1	1	1	1	1
128	0	1	1	0	0	1	1	1	1	1	1	1	1	1	1	1
129	0	1	1	0	0	1	1	1	1	1	1	1	1	1	1	1
134	0	1	1	0	0	1	1	1	1	1	1	1	1	1	1	1
135	1	1	0	0	0	0	1	0	1	1	1	1	1	1	1	1
136	0	1	1	0	0	1	1	1	1	1	1	1	1	1	1	1
143	1	1	0	0	0	0	1	0	1	1	1	1	1	1	1	1
144	0	1	1	0	0	1	1	1	1	1	1	1	1	1	1	1
147	0	1	1	0	0	1	1	1	1	1	1	1	1	1	1	1
149	0	1	1	0	0	1	1	1	1	1	1	1	1	1	1	1
151	1	1	0	0	0	0	1	0	1	1	1	1	1	1	1	1
153	0	1	1	0	0	0	0	0	1	1	1	0	1	1	1	1
157	1	1	0	0	0	0	1	0	1	1	1	1	1	1	1	1
166	1	1	0	0	0	0	1	0	1	1	1	1	1	1	1	1
168	0	1	1	0	0	1	1	1	1	1	1	1	1	1	1	1
176	0	1	0	0	1	0	1	0	1	1	1	1	1	1	1	1
179	0	1	1	1	1	1	1	1	1	1	1	1	1	1	1	1
183	1	1	1	0	0	0	1	0	0	1	1	1	1	1	1	1
184	0	1	1	0	0	1	1	1	1	1	1	1	1	1	1	1
185	1	1	0	0	0	0	1	0	1	1	1	1	1	1	1	1
190	1	1	0	0	0	0	1	0	1	1	1	1	1	1	1	1
193	0	1	1	0	0	1	1	1	1	1	1	1	1	1	1	1
195	0	1	1	1	1	1	1	1	1	1	1	1	1	1	1	1
197	0	1	1	0	0	1	1	1	1	1	1	1	1	1	1	1
198	1	1	0	0	0	0	1	0	1	1	1	1	1	1	1	1
201	0	1	1	0	0	0	1	0	1	1	1	1	1	1	1	1
202	0	1	1	0	0	1	1	1	1	1	1	1	1	1	1	1
203	0	1	1	0	0	1	1	1	1	1	1	1	1	1	1	1
204	0	1	1	0	0	0	1	0	1	1	1	1	1	1	1	1
205	0	1	1	0	0	1	1	1	1	1	1	1	1	1	1	1
206	1	1	0	0	0	0	1	0	1	1	1	1	1	1	1	1
208	1	1	0	0	0	1	1	1	1	1	1	1	1	1	1	1
209	0	1	1	0	0	0	1	0	1	1	1	1	1	1	1	1
210	0	1	1	0	0	1	1	1	1	1	0	1	1	1	1	1
211	0	1	1	0	0	0	1	0	1	1	1	1	1	1	1	1
212	1	1	0	0	0	0	1	0	1	1	1	1	1	1	1	1
214	1	1	0	0	0	0	1	0	1	1	1	1	1	1	1	1
219	0	1	1	0	0	0	1	0	1	1	1	1	1	1	1	1
224	1	1	0	0	0	1	1	1	1	1	0	1	1	1	1	1
228	1	1	0	0	0	1	1	1	1	1	1	1	1	1	1	1
229	0	1	1	0	0	1	1	1	1	1	1	1	1	1	1	1
233	0	1	0	0	0	1	1	1	1	1	1	1	1	1	1	1
235	0	1	1	0	0	0	1	0	1	1	1	1	1	1	1	1
238	0	1	1	0	0	0	1	0	1	1	1	1	1	1	1	1
239	1	1	0	0	0	0	1	0	1	1	1	1	1	1	1	1
240	0	1	1	0	0	1	1	1	1	1	1	1	1	1	1	1
241	0	1	1	0	0	0	1	0	1	1	1	1	1	1	1	1
245	0	1	1	0	0	1	1	1	1	1	1	1	1	1	1	1
247	0	1	1	0	1	1	1	1	1	1	1	1	1	1	1	1
249	0	1	1	0	1	0	1	0	1	1	1	1	1	1	1	1
250	1	1	0	0	1	1	1	1	1	1	1	1	1	1	1	1
251	0	1	1	0	0	0	1	0	1	1	1	1	1	1	1	1
252	1	1	0	0	0	0	1	0	1	1	1	0	1	1	1	1
253	0	1	1	0	1	0	1	0	1	1	1	1	1	1	1	1
255	0	1	1	0	1	1	1	1	1	1	0	1	1	1	1	1
256	0	1	1	1	1	0	1	0	1	1	1	1	1	1	1	1
257	0	1	1	0	1	0	1	0	1	1	1	1	1	1	1	1
260	1	1	0	0	0	0	1	0	1	1	1	1	1	1	1	1
261	0	1	1	0	1	0	1	0	1	1	1	1	1	1	1	1
262	0	1	1	0	0	1	1	1	1	1	1	1	1	1	1	1
263	0	1	1	0	0	0	1	0	1	1	1	1	1	1	1	1
265	0	1	1	1	1	0	1	0	1	1	1	1	1	1	1	1
270	1	1	0	0	0	0	1	0	1	1	1	1	1	1	1	1
277	0	1	1	0	0	0	1	0	1	1	1	1	1	1	1	1
281	0	1	1	0	0	1	1	1	1	1	1	1	1	1	1	1
283	1	1	0	0	0	0	1	0	1	1	1	1	1	1	1	1
290	0	1	1	0	0	0	1	0	1	1	1	1	1	1	1	1
291	0	1	1	0	0	0	0	0	1	1	1	1	1	1	1	1
295	1	1	0	0	0	0	1	0	1	1	0	1	1	1	1	1
299	1	1	0	0	0	0	1	0	1	1	1	1	1	1	1	1
302	1	1	0	0	0	0	1	0	1	1	1	1	1	1	1	1
307	1	1	0	0	0	0	1	0	1	1	1	1	1	1	1	1
310	0	1	1	0	0	0	1	0	1	1	1	1	1	1	1	1
312	1	1	0	0	0	0	1	0	1	1	1	1	1	1	1	1
314	1	1	0	0	0	0	1	0	1	1	1	1	1	1	1	1
316	1	1	0	0	0	0	1	0	1	1	1	1	1	1	1	1
320	0	1	1	0	0	1	1	0	1	1	1	1	1	1	1	1
334	1	1	0	0	0	1	1	1	1	1	1	1	1	1	1	1
335	0	1	1	0	0	1	1	1	1	1	1	1	1	1	1	1
336	0	1	1	0	0	1	1	1	1	1	1	1	1	1	1	1
344	0	1	1	0	0	1	1	1	1	1	1	1	1	1	1	1
346	0	1	1	0	0	1	1	1	1	1	1	1	0	1	1	1
347	0	1	1	0	0	1	1	1	1	1	1	1	1	1	1	1
351	0	1	1	0	0	1	1	1	1	1	1	1	1	1	1	1
352	0	1	1	0	0	1	1	1	1	1	1	1	1	1	1	1
359	0	1	1	1	0	1	1	1	1	1	1	1	1	1	1	1
363	0	1	1	0	0	1	1	1	1	1	1	1	1	1	1	1
367	0	1	1	0	0	0	1	0	1	1	1	1	1	1	1	1
370	0	1	1	0	0	0	1	0	1	1	1	1	1	1	1	1
372	1	0	0	0	0	0	1	0	1	1	1	1	1	1	1	1
378	0	1	1	0	0	0	1	0	1	1	1	1	1	1	1	1
379	0	1	1	0	0	0	0	0	1	0	1	0	0	1	1	1
384	0	1	1	0	0	0	0	0	1	0	1	0	0	1	1	1
385	1	0	0	0	0	0	1	0	1	1	0	1	1	1	1	1
387	0	1	1	0	0	1	1	1	1	1	0	1	0	1	1	1
391	0	1	1	0	0	1	1	1	1	1	1	1	1	1	1	1
398	1	0	0	0	0	0	1	0	1	1	1	1	1	1	1	1
400	0	1	1	0	0	0	1	0	1	1	1	1	1	1	1	1
401	1	0	0	0	0	0	1	0	1	1	1	1	1	1	1	1
404	0	1	1	0	0	0	1	0	1	1	1	1	0	1	1	1
406	0	1	1	0	0	0	1	0	1	1	1	1	1	1	1	1
411	0	1	1	0	0	0	1	0	1	1	1	1	1	1	1	1
413	0	1	1	0	0	0	1	0	1	1	1	1	1	1	1	1
416	1	0	0	0	0	1	1	1	1	1	1	1	1	1	1	1
417	0	1	1	0	0	1	1	1	1	0	1	0	1	1	1	1
418	0	1	1	0	0	1	1	1	1	1	1	1	1	1	1	1
420	0	1	1	0	0	1	1	0	1	1	1	1	0	1	1	1
421	0	1	1	0	0	0	1	0	1	1	1	1	1	1	1	1
424	0	0	1	0	1	1	1	0	1	1	0	1	1	1	1	0
429	0	1	1	0	0	0	1	0	1	1	1	1	1	1	1	1
430	0	1	1	0	0	1	1	1	1	1	1	1	1	1	1	1
436	0	1	1	0	0	1	1	1	1	0	1	0	1	1	1	1
439	0	1	1	0	0	0	1	0	1	1	1	1	1	1	1	1
444	0	1	1	0	0	1	1	1	1	1	1	1	1	1	1	1
445	0	1	1	0	0	0	1	0	1	1	1	1	1	1	1	1
446	0	1	1	0	0	1	1	1	1	1	1	1	1	1	1	1
449	0	1	1	0	0	0	1	0	1	1	1	1	1	1	1	1
453	1	0	0	0	0	0	1	0	1	1	1	1	1	1	1	1
454	0	1	1	0	0	0	1	0	1	1	1	1	0	1	1	1
455	0	1	1	0	0	1	1	1	1	1	1	1	1	1	1	1
458	0	1	1	0	0	1	1	1	1	1	1	1	1	1	1	1
459	0	1	1	0	0	0	1	0	1	1	1	1	1	1	1	1
462	0	1	1	0	0	1	1	1	1	1	1	1	1	1	1	1
466	0	1	1	0	0	0	0	0	1	0	1	0	0	1	1	1
469	0	1	1	0	0	1	1	1	1	1	1	1	1	1	1	1
470	0	1	1	0	0	1	1	1	1	1	1	1	1	1	1	1
473	1	0	0	0	0	0	1	0	1	1	1	1	1	1	1	1
474	0	1	1	0	0	0	0	0	1	0	0	0	0	1	1	1
478	0	1	1	0	0	0	1	0	1	1	0	1	0	1	1	1
480	1	0	0	0	0	0	1	0	1	1	1	1	1	1	1	1
485	1	0	0	0	0	0	1	0	1	1	1	1	1	1	1	1
486	0	1	1	0	0	0	1	0	1	1	1	1	1	1	1	1
487	1	0	0	0	0	0	1	0	1	1	1	1	1	1	1	1
489	1	0	0	0	0	0	1	0	1	1	1	1	1	1	1	1
490	0	1	1	0	0	1	1	1	1	1	1	1	1	1	1	1
492	0	1	1	0	0	0	1	0	1	1	1	1	1	1	1	1
493	1	0	0	0	0	0	1	0	1	1	1	1	1	1	1	1
496	0	1	1	0	0	1	1	1	1	1	1	1	1	1	1	1
497	0	1	1	0	0	1	0	0	1	0	0	0	0	1	1	1
498	0	1	1	0	0	0	1	0	1	1	1	1	1	1	1	1
499	1	0	0	0	0	0	1	0	1	1	0	1	1	1	1	1
501	1	0	0	0	0	0	1	0	1	1	0	1	1	1	1	1
502	1	0	0	0	0	1	1	0	1	1	1	1	1	1	1	1
503	0	1	1	0	0	0	1	0	1	1	1	1	1	1	1	1
505	0	1	1	0	0	1	1	1	1	1	1	1	1	1	1	1
506	1	0	1	0	0	0	1	0	1	1	1	1	1	1	1	1
507	0	1	1	0	0	1	1	1	1	1	1	1	1	1	1	1
509	0	1	1	0	0	0	1	0	1	1	1	1	1	1	1	1
510	1	0	0	0	0	0	1	0	1	0	1	1	1	1	1	1
511	0	1	1	0	0	1	1	1	1	1	1	1	0	1	0	1
513	1	0	0	0	0	0	1	0	1	1	1	1	1	1	1	1
515	1	0	0	0	0	0	1	0	1	0	1	1	1	1	1	1
516	0	1	1	0	0	0	1	0	1	1	1	1	1	1	1	1
517	0	1	1	0	0	1	1	1	1	1	1	1	1	1	1	1
519	1	0	0	0	0	0	1	0	1	1	1	1	1	1	1	1
522	1	0	0	0	0	0	1	0	1	1	0	1	1	1	1	1
524	0	1	1	0	0	1	1	1	1	1	1	1	1	1	1	1
525	0	1	1	0	0	1	1	1	1	1	1	1	1	1	1	1
526	1	0	0	0	0	0	1	0	1	1	1	1	1	1	1	1
529	1	0	0	0	0	0	1	0	1	1	1	1	1	1	1	1
530	0	1	1	0	0	1	1	1	1	1	1	1	1	1	1	1
531	0	1	1	0	0	0	1	0	1	1	1	1	1	1	1	1
532	0	1	1	0	0	1	1	1	1	1	1	0	1	1	1	1
533	0	1	1	0	0	1	1	1	1	1	1	1	1	1	1	1
534	1	0	0	0	0	1	1	1	1	1	0	0	1	1	1	1
535	1	0	0	0	0	1	1	1	1	1	1	1	1	1	1	1
