# Supplementary material for: Risk factors and prognosis of acute lactation mastitis developing into a breast abscess: A retrospective longitudinal study in China
Source: PLoS One. 2022 Sep 1;17(9):e0273967. doi: 10.1371/journal.pone.0273967 (PMC9436116; doi:10.1371/journal.pone.0273967)
Supplement: S3 Data — (XLSX) [file pone.0273967.s003.xlsx]

## Sheet: Sheet1
Patient No.	Age	Group（Inflammation Group=0, Abscess Group=1）	History of massage by non-professionals（No=0, Yes=1）	History of breast surgery（No=0, Yes=1）	Primiparity（Yes=0, No=1）	Diabetes（No=0, Yes=1）	Located in the nipple/areolar complex area（Yes=0, No=1）	Puerperium (in 42 days)（Yes=0, No=1）	Onset time≥2天（Yes=0, No=1）	Body temperature≥38.5（Yes=0, No=1）	White blood cell count (×109/L) (0=＜9.5；1=9.5-14.9；2=15-19.9；3=≥20；4=miss)	Staphylococcus aureus（No=0, Yes=1)	MRSA (No=0, Yes=1)
1	25	0	0	0	0	0	1	0	1	0	1	0	0
2	31	0	1	0	0	0	0	0	0	1	0	0	0
3	25	0	0	0	0	0	1	0	0	0	1	0	0
4	25	0	0	0	0	0	1	1	1	0	0	0	0
5	29	0	0	0	0	0	0	0	1	0	1	0	0
6	31	0	0	0	0	0	0	0	1	0	1	0	0
7	29	0	1	0	0	0	0	0	0	1	0	0	0
8	25	0	0	0	0	0	0	1	1	0	1	1	0
9	30	1	0	1	0	0	0	1	0	1	0	1	0
10	31	1	0	0	0	0	0	0	1	1	1	1	1
11	30	0	0	0	0	0	1	0	0	1	1	1	0
12	29	0	0	0	0	0	0	1	1	0	0	0	0
13	27	0	0	0	0	0	1	0	0	0	1	0	0
14	25	0	0	0	0	1	0	0	0	0	0	0	0
15	26	0	0	0	0	0	0	1	1	0	3	0	0
16	33	1	1	0	0	1	0	1	0	1	2	1	0
17	34	1	0	0	0	0	1	1	0	1	1	0	0
18	28	0	0	0	0	0	0	0	1	0	3	0	0
19	28	1	0	0	0	0	0	0	0	1	1	1	1
20	22	1	1	0	0	0	1	1	0	1	1	0	0
21	30	1	0	0	0	0	1	0	0	1	1	0	0
22	27	0	0	0	0	0	1	0	1	0	1	0	0
23	29	0	1	0	0	0	1	0	1	0	1	0	0
24	28	0	1	0	0	0	1	0	1	0	1	1	0
25	28	0	1	0	1	0	0	0	0	0	0	0	0
26	30	0	1	0	0	0	1	0	0	0	1	0	0
27	28	0	0	0	0	0	1	0	1	1	2	1	0
28	28	1	0	1	0	0	1	1	0	0	0	1	1
29	24	1	1	0	0	0	0	1	0	1	2	1	1
30	30	0	0	0	0	0	0	0	1	0	2	1	0
31	39	0	1	0	1	0	1	0	1	1	2	0	0
32	27	0	0	0	0	0	0	0	1	0	1	1	0
33	25	0	0	0	0	0	1	1	1	0	2	0	0
34	27	1	0	0	0	0	1	1	0	1	1	1	1
35	27	0	0	0	1	0	1	1	1	0	0	0	0
36	28	1	0	0	0	0	0	1	0	1	0	0	0
37	27	0	0	0	0	0	1	1	1	0	1	1	0
38	34	0	0	0	1	0	1	0	1	1	2	0	0
39	28	0	0	0	0	0	1	1	1	0	1	0	0
40	35	0	0	0	1	0	0	0	1	1	1	1	1
41	30	0	0	0	0	0	1	1	1	0	1	0	0
42	24	0	0	0	0	0	1	0	1	0	1	0	0
43	26	0	0	0	0	0	1	0	1	0	2	0	0
44	25	0	0	0	0	0	1	0	1	0	2	0	0
45	33	0	0	0	1	0	1	0	0	1	1	0	0
46	30	0	0	0	0	0	1	1	1	1	0	0	0
47	28	0	0	0	0	0	1	1	0	0	1	0	0
48	35	1	0	0	0	0	0	1	0	1	0	0	0
49	27	1	1	0	0	0	0	0	0	0	1	1	1
50	27	0	0	0	0	0	1	0	1	0	1	0	0
51	38	1	1	0	0	0	1	1	0	1	0	1	0
52	38	1	1	0	0	0	1	0	0	1	0	1	0
53	28	1	0	0	0	0	0	0	0	0	1	0	0
54	27	0	0	0	1	0	0	0	0	1	0	0	0
55	28	1	0	0	0	0	0	1	0	1	0	1	0
56	32	1	1	0	0	0	0	1	0	1	0	0	0
57	29	0	0	0	1	0	1	0	1	1	2	1	1
58	28	0	0	0	0	0	0	0	1	0	1	1	1
59	31	0	0	0	1	0	1	0	0	0	2	1	0
60	32	1	0	0	0	0	0	1	0	1	1	1	0
61	26	1	1	0	1	0	0	0	0	1	1	0	0
62	37	1	1	0	1	0	1	0	0	1	0	0	0
63	34	1	1	0	1	0	1	1	0	1	0	0	0
64	26	1	1	0	0	0	0	1	0	0	1	0	0
65	27	0	0	0	0	0	1	0	1	0	2	0	0
66	39	1	0	0	0	0	0	1	0	0	1	1	0
67	29	1	1	0	0	0	1	1	0	1	0	0	0
68	26	0	0	0	0	0	1	0	1	0	3	0	0
69	29	0	0	0	0	0	1	1	1	0	2	0	0
70	33	0	0	0	1	0	1	1	1	0	2	0	0
71	32	1	0	0	0	0	0	0	0	0	1	0	0
72	30	1	1	0	0	0	1	1	0	1	0	1	0
73	31	0	0	0	1	0	1	1	1	0	0	0	0
74	25	0	0	0	0	0	1	1	1	1	2	0	0
75	27	1	1	0	0	0	0	1	0	1	1	1	1
76	26	0	0	0	0	0	1	1	1	0	1	0	0
77	25	0	0	0	0	0	1	0	1	0	1	0	0
78	31	0	0	0	1	0	1	0	1	0	2	0	0
79	31	1	0	0	0	0	0	1	0	1	1	0	0
80	29	0	0	0	0	0	1	0	1	0	1	0	0
81	25	0	0	0	0	0	1	1	0	0	1	0	0
82	26	0	0	0	0	0	1	1	1	0	2	0	0
83	32	0	0	0	0	0	1	1	1	1	1	0	0
84	34	1	0	0	0	0	0	0	0	0	1	1	0
85	41	0	0	0	1	0	0	1	0	1	2	0	0
86	35	0	0	0	0	0	0	0	0	0	2	0	0
87	25	0	0	0	0	0	1	1	1	0	0	0	0
88	27	1	0	0	0	0	0	0	0	1	0	1	1
89	31	0	0	0	0	0	1	1	1	0	2	0	0
90	24	0	0	0	0	0	1	0	1	0	1	0	0
91	28	1	0	0	0	0	0	1	1	1	0	1	0
92	28	1	0	0	0	0	0	1	0	1	0	0	0
93	33	0	0	0	0	0	0	0	1	0	2	0	0
94	25	0	0	0	0	0	0	1	1	1	2	0	0
95	32	0	0	0	0	0	1	0	1	0	1	0	0
96	27	0	0	0	0	0	1	0	1	0	0	0	0
97	31	0	0	0	1	0	1	1	1	0	2	0	0
98	28	0	0	0	0	0	1	0	1	0	1	1	0
99	26	0	0	0	0	0	1	1	1	1	1	0	0
100	28	1	0	0	0	0	0	1	0	1	1	1	1
101	30	0	0	0	1	0	1	1	1	0	3	0	0
102	32	0	0	0	0	0	0	0	0	1	2	1	0
103	34	1	1	0	0	0	0	1	0	1	0	1	1
104	27	1	0	0	0	0	1	0	0	1	0	0	0
105	28	0	0	0	0	0	1	0	0	0	1	0	0
106	21	0	1	0	0	0	1	0	0	1	1	0	0
107	22	1	0	0	0	0	0	0	0	0	1	1	1
108	36	1	0	0	0	0	0	1	0	1	0	0	0
109	33	1	0	0	1	0	0	1	0	1	0	0	0
110	31	1	0	0	0	0	1	1	0	1	1	0	0
111	36	0	0	0	0	0	1	0	0	0	0	0	0
112	23	0	0	0	0	0	0	0	1	0	2	0	0
113	33	1	0	0	0	0	0	0	0	1	0	0	0
114	29	0	0	0	0	0	1	1	1	1	1	0	0
115	33	0	0	0	0	0	0	1	0	0	0	0	0
116	27	0	0	0	1	0	1	0	1	0	3	0	0
117	27	1	1	0	0	0	0	0	0	0	1	1	0
118	33	0	0	0	1	0	0	1	0	0	1	0	0
119	24	1	0	0	0	0	0	0	1	0	1	1	1
120	27	0	0	0	0	0	1	0	1	0	2	0	0
121	30	1	0	1	1	0	0	0	0	1	1	0	0
122	30	0	0	0	0	0	1	1	0	1	1	0	0
123	21	1	0	0	0	0	0	0	0	0	2	1	0
124	27	0	0	0	0	0	1	0	0	0	1	0	0
125	25	1	1	0	1	0	0	1	0	0	0	1	1
126	28	0	0	0	0	0	1	0	1	0	1	0	0
127	27	0	0	0	0	0	1	1	1	1	2	0	0
128	31	1	0	0	1	0	0	1	0	1	0	1	0
129	26	1	0	0	0	0	0	0	0	1	2	1	0
130	31	0	0	0	0	0	0	0	1	1	1	0	0
131	25	0	0	0	0	0	1	1	1	0	2	0	0
132	29	0	1	0	0	0	1	0	0	0	2	0	0
133	30	0	0	0	0	0	0	0	1	0	3	0	0
134	27	1	0	0	0	0	0	0	0	1	0	1	0
135	31	0	0	0	0	0	0	0	0	1	1	1	1
136	31	0	0	0	0	0	1	0	1	0	2	1	0
137	27	0	0	0	1	0	0	0	0	0	1	0	0
138	38	0	0	0	1	0	1	1	1	0	2	0	0
139	22	0	0	0	0	0	1	0	1	0	2	0	0
140	35	0	0	0	1	0	1	1	1	0	3	0	0
141	25	1	0	0	0	0	0	1	0	1	0	0	0
142	36	0	0	0	1	0	0	1	1	0	1	0	0
143	27	1	0	0	0	0	1	1	0	1	0	1	1
144	31	1	0	0	1	0	0	1	0	0	0	1	0
145	39	0	0	0	1	0	1	0	1	0	1	0	0
146	27	0	0	1	0	0	1	0	0	0	1	0	0
147	26	0	0	0	0	0	0	0	1	0	1	1	0
148	22	0	0	0	0	0	0	0	1	0	1	0	0
149	31	1	0	0	0	0	0	1	0	0	2	1	0
150	27	0	0	1	0	0	1	1	1	1	1	0	0
151	30	1	0	0	0	0	0	0	0	1	1	1	1
152	34	0	0	0	0	1	0	0	0	1	0	0	0
153	30	0	0	0	0	0	0	0	1	1	0	1	0
154	27	0	0	1	0	0	0	0	0	0	1	0	0
155	28	0	0	0	1	0	1	0	0	0	2	0	0
156	31	1	0	0	1	0	0	1	0	1	0	0	0
157	31	1	0	0	0	0	0	1	0	0	1	1	1
158	33	0	1	0	0	0	0	1	0	1	1	0	0
159	23	0	0	0	0	0	1	0	1	0	1	0	0
160	25	0	0	0	0	0	1	0	1	1	1	0	0
161	33	1	0	0	1	0	0	1	0	1	0	0	0
162	29	0	1	0	0	0	1	1	1	0	2	0	0
163	31	0	0	0	1	0	1	1	1	1	1	0	0
164	30	1	0	0	0	0	0	0	0	1	1	0	0
165	27	0	0	0	0	0	1	1	1	1	3	0	0
166	28	0	0	0	0	0	1	1	0	1	0	1	1
167	38	0	0	0	1	0	0	0	1	0	1	0	0
168	30	1	1	0	0	0	0	1	0	1	1	1	0
169	28	0	0	0	1	0	1	1	1	0	0	0	0
170	35	0	0	0	0	0	0	1	1	0	1	0	0
171	33	0	0	0	1	0	1	0	1	0	0	0	0
172	37	0	0	0	0	0	1	1	1	0	1	0	0
173	28	0	0	0	0	0	0	0	1	0	1	0	0
174	23	0	0	0	0	0	1	0	1	0	1	0	0
175	29	1	0	0	0	0	0	1	0	1	0	0	0
176	35	1	1	0	1	0	0	0	0	1	1	1	0
177	29	0	0	0	0	0	1	1	1	0	2	0	0
178	29	0	0	0	1	0	0	1	0	0	0	0	0
179	30	1	1	0	1	0	0	1	0	1	0	1	0
180	30	0	0	0	0	0	1	0	1	0	1	0	0
181	25	1	0	0	0	0	1	0	0	1	0	0	0
182	32	0	0	0	0	0	1	1	1	0	2	0	0
183	28	0	0	0	0	0	1	0	1	0	1	1	1
184	27	1	1	0	0	0	0	1	0	0	1	1	0
185	27	1	0	0	1	0	0	0	0	1	0	1	1
186	29	0	0	0	0	0	1	0	1	0	1	0	0
187	29	1	1	0	0	0	1	0	0	1	0	0	0
188	35	1	0	0	0	0	0	1	0	1	0	0	0
189	31	0	1	0	0	0	0	0	1	0	0	0	0
190	29	0	0	0	0	0	1	0	1	1	2	1	1
191	29	0	0	0	0	0	1	1	1	0	0	0	0
192	33	1	1	0	1	0	0	1	0	1	0	0	0
193	30	1	0	0	0	0	0	1	1	1	0	1	0
194	34	1	0	0	0	0	0	0	0	1	1	0	0
195	28	1	1	0	0	0	0	1	0	1	1	1	0
196	33	0	0	0	1	0	1	0	0	1	0	0	0
197	28	1	1	0	0	0	0	1	0	0	2	1	0
198	26	1	1	0	0	0	0	0	0	1	1	1	1
199	27	0	0	0	0	0	0	0	1	0	3	0	0
200	28	1	1	0	0	0	0	0	1	0	3	0	0
201	28	1	1	0	0	0	0	0	0	0	1	1	0
202	28	1	0	0	0	0	1	0	0	1	1	1	0
203	34	1	1	0	0	0	0	0	0	1	1	1	0
204	25	1	0	0	0	0	0	0	0	0	1	1	0
205	29	1	1	0	0	0	1	1	0	0	1	1	0
206	33	1	1	0	0	0	1	1	0	1	1	1	1
207	29	0	0	0	0	0	1	0	1	1	1	0	0
208	25	1	1	0	0	0	1	0	0	1	1	1	1
209	32	1	0	0	0	0	0	1	0	1	1	1	0
210	33	1	1	0	1	0	1	0	0	0	2	1	0
211	32	0	0	0	0	0	0	0	0	0	0	1	0
212	29	1	1	0	0	0	0	1	0	1	0	1	1
213	27	1	1	0	0	0	0	1	0	1	1	0	0
214	31	1	1	0	0	0	1	1	0	0	3	1	1
215	30	0	0	0	0	0	1	1	1	0	1	0	0
216	27	0	0	0	0	0	1	1	0	1	2	0	0
217	29	0	0	0	1	0	1	1	1	1	1	0	0
218	30	1	1	0	0	0	0	0	0	1	1	0	0
219	27	1	1	0	0	0	0	0	0	1	0	1	0
220	28	1	1	0	0	0	1	1	0	1	0	0	0
221	29	0	0	0	0	0	0	0	1	1	3	0	0
222	28	1	1	0	0	1	0	1	0	1	1	0	0
223	30	1	1	0	0	0	1	1	1	1	0	0	0
224	29	1	0	0	1	0	1	1	0	1	1	1	1
225	27	1	0	0	0	0	0	1	0	1	0	0	0
226	23	1	0	0	0	0	0	1	0	1	0	0	0
227	25	0	0	0	0	0	1	1	1	1	0	0	0
228	24	1	1	0	0	0	0	0	0	0	2	1	1
229	26	0	0	0	0	0	0	0	1	0	2	1	0
230	26	0	0	0	1	0	1	0	1	1	1	0	0
231	26	0	0	0	0	0	1	1	1	1	3	0	0
232	27	0	0	0	0	0	1	1	1	0	1	0	0
233	25	1	0	0	0	0	1	0	0	1	1	1	0
234	22	0	0	0	0	0	1	0	0	0	1	0	0
235	29	1	1	1	0	0	0	0	0	1	2	1	0
236	27	0	0	0	0	0	1	0	0	1	0	0	0
237	28	1	1	0	0	0	0	0	0	1	0	0	0
238	29	1	0	0	1	0	0	0	0	1	1	1	0
239	33	1	0	0	0	0	1	1	0	0	2	1	1
240	31	1	1	0	0	0	0	0	0	1	0	1	0
241	22	0	0	0	0	0	0	0	1	0	2	1	0
242	27	0	0	0	0	0	0	1	1	0	2	0	0
243	30	0	0	0	0	0	0	1	1	0	1	0	0
244	26	0	0	0	0	0	0	0	1	0	2	0	0
245	31	1	1	0	0	0	0	0	0	1	1	1	0
246	28	1	0	0	1	0	0	1	0	1	0	0	0
247	22	1	0	0	0	0	1	1	0	1	1	1	0
248	36	0	0	1	0	0	0	0	1	1	2	0	0
249	27	1	0	0	0	0	1	1	0	0	1	1	0
250	31	1	1	0	0	0	1	0	0	0	0	1	1
251	29	1	0	0	0	0	0	0	0	0	1	1	0
252	36	1	0	0	0	0	0	1	0	1	1	1	1
253	28	1	1	0	0	0	1	0	0	0	2	1	0
254	30	0	0	0	0	0	1	0	0	0	1	0	0
255	27	1	1	0	0	0	0	0	0	1	0	1	0
256	30	1	0	0	0	0	0	0	0	0	1	1	0
257	29	1	0	1	0	0	0	0	1	1	1	1	0
258	24	0	0	0	0	0	1	0	1	1	2	0	0
259	29	1	1	0	1	0	0	1	0	1	0	0	0
260	32	1	0	0	0	0	1	1	0	1	1	1	1
261	29	0	0	0	0	0	1	0	1	1	0	1	0
262	31	0	0	0	0	0	1	1	1	0	1	1	0
263	27	1	0	0	0	0	0	0	0	1	1	1	0
264	28	0	0	0	1	0	1	1	1	0	0	0	0
265	30	0	1	0	0	0	1	0	1	0	2	1	0
266	33	0	0	0	0	0	0	0	0	0	0	0	0
267	30	0	0	0	0	0	0	1	1	0	2	0	0
268	33	0	0	0	0	0	1	0	1	0	2	0	0
269	25	0	0	0	0	0	1	0	0	1	3	0	0
270	28	1	0	0	0	0	0	1	0	1	3	1	1
271	25	0	0	0	0	0	1	1	0	1	0	0	0
272	28	0	0	0	0	0	1	1	1	0	1	0	0
273	30	0	0	0	0	0	1	0	1	0	0	0	0
274	26	0	0	0	0	0	1	0	1	0	3	0	0
275	30	0	0	0	1	0	1	1	1	1	0	0	0
276	25	0	0	0	0	0	1	0	0	0	1	0	0
277	24	1	1	0	0	0	0	0	0	1	0	1	0
278	32	0	0	0	1	0	1	1	0	0	1	0	0
279	29	0	0	0	1	0	1	1	1	0	1	0	0
280	28	1	1	0	0	0	0	0	0	1	0	0	0
281	27	0	0	0	0	0	1	0	1	0	2	1	0
282	23	0	0	0	0	0	1	0	1	0	1	0	0
283	28	1	0	0	0	0	1	0	0	1	2	1	1
284	29	1	1	0	0	0	1	0	0	0	1	0	0
285	30	0	0	0	0	0	1	0	1	0	1	0	0
286	31	0	0	0	1	0	0	0	0	0	1	0	0
287	25	0	0	0	0	0	1	1	1	0	2	0	0
288	29	1	1	0	0	0	0	0	0	1	0	0	0
289	25	0	0	0	0	0	0	1	1	0	2	0	0
290	36	0	0	0	0	0	1	0	1	0	1	1	0
291	27	0	0	0	0	0	1	0	1	1	1	1	0
292	30	1	0	0	1	0	0	1	0	1	0	0	0
293	28	0	1	0	0	0	1	0	1	1	1	0	0
294	31	1	1	0	0	0	0	1	0	1	1	0	0
295	28	1	0	0	0	0	0	1	0	1	0	1	1
296	31	0	0	0	0	0	1	0	1	0	1	0	0
297	31	1	0	0	0	0	0	0	0	1	1	0	0
298	27	0	0	0	1	0	1	0	1	0	1	0	0
299	29	1	0	0	0	0	1	0	0	0	0	1	1
300	33	0	0	0	1	0	1	0	0	0	1	0	0
301	34	0	0	0	1	0	0	0	1	1	1	0	0
302	27	1	1	0	0	0	0	1	0	1	1	1	1
303	33	1	1	0	0	0	1	0	0	1	0	0	0
304	32	1	1	1	0	0	1	1	0	1	0	0	0
305	30	0	0	0	0	0	0	0	0	1	2	0	0
306	26	0	0	0	0	0	1	0	0	0	1	0	0
307	33	1	1	0	1	0	0	0	0	1	0	1	1
308	33	0	0	0	1	0	1	0	1	0	1	0	0
309	27	0	0	1	0	0	0	0	0	0	1	0	0
310	27	1	1	0	0	0	0	0	0	1	1	1	0
311	31	0	1	0	0	0	1	0	0	0	1	0	0
312	30	1	0	0	0	0	0	0	0	0	0	1	1
313	34	0	0	0	0	0	1	0	1	0	0	0	0
314	27	1	0	1	0	0	0	1	0	1	1	1	1
315	32	0	0	0	1	0	1	0	1	1	2	0	0
316	28	0	1	0	0	0	0	1	0	0	1	1	1
317	26	1	1	1	0	0	0	1	1	0	1	0	0
318	31	0	0	0	0	0	1	0	0	0	1	0	0
319	30	0	0	0	0	0	0	0	1	0	3	0	0
320	26	1	0	0	0	0	1	1	0	1	1	1	0
321	27	1	1	0	0	0	0	0	0	1	0	0	0
322	27	0	0	0	0	0	0	0	1	0	1	0	0
323	32	0	0	0	0	0	1	1	1	1	0	0	0
324	30	0	0	0	0	0	1	1	1	0	0	0	0
325	28	0	0	0	0	0	1	0	0	0	1	0	0
326	29	1	1	0	1	0	0	1	0	1	0	0	0
327	24	1	1	0	0	0	0	0	0	1	0	0	0
328	27	0	0	0	0	0	1	0	1	1	1	0	0
329	34	0	0	1	0	0	0	1	1	0	1	0	0
330	25	0	0	0	0	0	0	0	1	1	1	0	0
331	31	1	1	0	0	0	1	0	0	1	0	0	0
332	41	0	0	0	1	0	0	1	1	0	1	0	0
333	31	0	0	0	0	0	0	0	0	0	0	0	0
334	29	1	1	0	0	0	1	1	0	1	0	1	1
335	30	0	0	1	0	0	0	1	1	0	1	1	0
336	24	0	0	0	0	0	0	0	0	0	1	1	0
337	21	1	0	0	0	0	1	1	0	1	1	0	0
338	26	0	0	0	0	0	0	0	1	0	0	0	0
339	29	0	0	0	0	0	1	0	1	1	2	0	0
340	31	0	0	0	1	0	0	0	0	0	0	0	0
341	26	0	0	0	0	0	1	0	0	0	1	0	0
342	26	1	1	0	0	0	0	1	0	1	1	0	0
343	31	0	0	0	1	0	0	0	1	0	1	0	0
344	25	0	0	0	0	0	0	0	1	0	0	1	0
345	31	0	0	0	0	0	1	1	1	0	1	0	0
346	26	1	1	0	0	0	1	0	0	0	1	1	0
347	30	1	1	0	0	0	0	1	0	0	2	1	0
348	31	0	1	0	1	0	1	1	0	1	0	0	0
349	29	0	0	0	0	0	0	0	1	0	0	0	0
350	26	0	0	0	1	0	0	0	1	0	1	0	0
351	33	0	0	0	1	0	1	0	1	1	1	1	0
352	25	0	0	0	1	0	0	1	1	1	2	1	0
353	28	0	0	0	0	0	0	1	1	0	1	0	0
354	26	0	0	0	1	0	1	0	1	0	1	0	0
355	34	0	0	0	0	0	1	0	0	1	0	0	0
356	31	0	0	0	1	0	0	1	1	0	1	0	0
357	30	0	0	0	0	0	1	0	0	0	0	0	0
358	26	1	0	0	0	0	0	0	0	1	0	0	0
359	26	0	0	0	0	0	1	0	1	0	0	1	0
360	29	0	0	0	0	0	1	1	1	0	1	0	0
361	23	1	0	0	0	0	0	0	0	0	0	0	0
362	30	0	0	0	0	0	1	0	1	0	2	0	0
363	38	1	1	0	0	0	0	1	0	1	0	1	0
364	29	0	0	0	1	0	1	0	1	1	1	0	0
365	24	0	0	0	0	0	1	0	1	0	0	0	0
366	33	0	0	0	0	0	1	0	1	0	1	0	0
367	26	1	1	0	0	0	0	1	0	1	0	1	0
368	28	1	1	0	0	0	0	0	0	1	0	0	0
369	23	1	0	0	0	0	0	0	0	1	0	0	0
370	30	1	0	0	0	0	1	0	0	1	0	1	0
371	27	0	0	0	0	0	1	0	1	0	2	0	0
372	26	0	0	0	0	0	1	0	0	0	2	1	1
373	32	0	0	0	0	0	0	0	0	1	2	0	0
374	33	1	0	1	0	0	0	1	0	1	0	0	0
375	20	1	0	0	0	0	1	1	0	0	0	0	0
376	28	0	0	0	0	0	1	0	1	0	2	0	0
377	37	0	0	0	0	0	1	0	1	0	1	0	0
378	25	0	0	0	0	0	1	0	1	1	3	1	0
379	24	0	0	0	0	0	1	0	1	0	0	1	0
380	26	0	0	0	0	0	1	0	1	0	1	0	0
381	29	1	1	0	1	0	0	1	0	1	0	0	0
382	27	0	0	0	0	0	1	1	1	1	1	0	0
383	24	0	0	0	0	0	1	0	0	1	0	0	0
384	28	0	0	0	0	0	1	0	1	1	1	1	0
385	35	1	0	0	0	0	0	0	0	1	1	1	1
386	32	0	0	0	0	0	1	0	1	0	1	0	0
387	31	1	0	0	0	0	1	1	0	1	1	1	0
388	31	0	0	0	1	0	1	0	1	0	2	0	0
389	23	1	1	0	0	0	0	1	0	0	0	0	0
390	32	0	0	0	1	0	1	0	1	1	0	0	0
391	32	0	0	1	0	0	1	0	1	1	1	1	0
392	28	0	0	0	0	0	1	1	1	0	0	0	0
393	26	0	1	0	0	0	0	0	0	1	0	0	0
394	32	0	0	0	0	0	1	0	1	1	1	0	0
395	32	0	0	0	0	0	1	0	0	0	1	0	0
396	35	0	0	0	0	0	1	1	1	1	0	0	0
397	33	1	0	0	1	0	1	1	0	1	0	0	0
398	28	1	1	0	0	0	0	0	0	1	1	1	1
399	30	0	0	0	0	0	0	1	1	0	1	0	0
400	26	1	0	0	0	0	0	0	0	0	0	1	0
401	26	1	1	0	0	0	0	1	0	1	2	1	1
402	25	0	0	0	0	0	1	0	1	0	1	0	0
403	26	1	1	0	0	0	0	0	0	1	0	0	0
404	22	0	0	0	0	0	1	0	1	1	2	1	0
405	25	0	0	0	0	0	0	0	1	1	1	0	0
406	33	1	1	0	1	0	1	1	0	1	1	1	0
407	23	0	0	0	0	0	0	0	1	0	3	0	0
408	28	0	0	0	0	0	1	1	1	0	1	0	0
409	25	0	0	0	0	0	1	0	1	0	2	0	0
410	33	0	0	0	0	0	1	1	1	1	0	0	0
411	26	1	1	0	0	0	0	0	0	1	0	1	0
412	27	0	0	0	0	0	1	1	0	0	2	0	0
413	24	0	0	0	0	0	1	0	0	0	1	1	0
414	21	1	1	0	0	0	1	1	0	1	1	0	0
415	27	0	0	0	0	0	1	0	1	0	1	0	0
416	27	1	1	0	0	0	0	1	0	0	1	1	1
417	26	0	0	1	0	0	1	0	1	0	1	1	0
418	31	1	0	0	0	0	0	1	0	1	2	1	0
419	29	0	1	0	0	0	1	0	0	0	3	0	0
420	30	0	0	0	0	0	1	0	1	0	2	1	0
421	24	1	1	0	0	0	1	1	0	0	2	1	0
422	27	0	0	0	0	0	1	1	0	0	1	0	0
423	26	0	0	0	0	0	0	0	0	1	0	0	0
424	23	0	0	0	0	0	0	0	1	1	3	1	0
425	32	0	0	0	0	0	1	0	1	0	1	0	0
426	35	0	0	0	1	0	1	1	0	1	0	0	0
427	31	0	1	0	0	0	1	0	1	0	1	0	0
428	32	0	1	1	0	0	1	0	1	0	2	0	0
429	26	1	1	0	0	0	0	1	0	0	1	1	0
430	23	0	0	0	0	0	1	1	0	1	1	1	0
431	27	1	0	0	0	0	0	0	0	1	0	0	0
432	30	0	0	0	1	0	1	0	1	0	1	0	0
433	33	0	0	0	1	0	1	0	1	1	1	0	0
434	30	0	0	0	1	0	1	0	1	0	1	0	0
435	29	0	0	0	0	0	1	0	1	0	1	0	0
436	29	0	0	0	0	0	0	0	1	0	2	1	0
437	26	0	0	0	0	0	1	0	1	1	0	0	0
438	28	0	0	0	0	0	0	0	1	0	1	0	0
439	27	1	0	0	0	0	0	0	0	0	1	1	0
440	27	1	0	0	0	0	0	1	0	1	0	0	0
441	27	0	0	0	1	0	1	1	0	0	0	0	0
442	32	0	0	0	0	0	1	1	1	0	2	0	0
443	29	0	0	0	0	0	1	0	1	0	2	0	0
444	31	1	1	0	0	0	1	1	0	1	1	1	0
445	32	1	0	0	1	0	0	0	0	1	1	1	0
446	34	1	0	0	0	0	1	1	0	1	0	1	0
447	28	0	0	0	0	0	1	0	1	0	1	0	0
448	30	0	1	0	0	0	1	0	1	0	0	0	0
449	34	1	0	0	0	0	1	1	0	1	0	1	0
450	29	0	0	0	0	0	1	0	0	0	0	0	0
451	27	0	1	0	0	0	0	1	1	1	1	0	0
452	32	1	1	0	0	0	1	1	0	1	1	0	0
453	31	0	0	0	1	0	1	0	1	0	0	1	1
454	27	0	0	0	0	0	1	0	1	1	1	1	0
455	29	1	1	0	0	0	1	0	0	1	1	1	0
456	26	0	1	0	0	0	1	0	0	0	0	0	0
457	29	0	0	0	0	0	0	0	1	0	1	0	0
458	28	1	1	0	0	0	0	1	1	1	0	1	0
459	26	0	0	0	0	0	1	0	1	0	0	1	0
460	24	1	0	0	1	0	1	1	0	1	1	0	0
461	35	1	1	0	0	0	1	1	0	1	1	0	0
462	29	0	0	0	0	0	1	0	1	1	1	1	0
463	25	0	0	0	0	0	1	0	1	0	2	0	0
464	32	1	0	0	1	0	1	0	0	1	1	0	0
465	34	0	0	0	0	0	1	1	0	0	0	0	0
466	21	0	0	0	0	0	1	0	0	0	0	1	0
467	25	1	1	0	0	0	1	1	0	1	0	0	0
468	26	0	1	0	0	0	1	0	1	0	0	0	0
469	31	0	0	0	0	0	1	1	1	0	1	1	0
470	28	1	0	0	0	0	0	1	1	1	0	1	0
471	24	1	1	1	0	0	0	1	0	1	0	0	0
472	28	0	0	0	0	0	1	0	1	0	1	0	0
473	24	1	0	0	0	0	0	0	0	1	1	1	1
474	33	0	0	0	1	0	0	0	1	1	0	1	0
475	32	0	0	0	1	0	1	0	1	0	0	0	0
476	29	0	0	1	0	0	0	0	1	1	0	0	0
477	27	1	1	0	0	0	0	0	0	1	0	0	0
478	28	0	0	0	0	0	1	0	0	1	1	1	0
479	23	1	1	0	0	0	0	0	0	1	0	0	0
480	31	1	1	1	0	1	1	1	0	1	2	1	1
481	39	0	0	0	0	0	1	0	1	0	1	0	0
482	25	0	0	0	0	0	1	1	1	0	0	0	0
483	36	0	0	0	0	0	1	0	1	0	1	0	0
484	29	0	0	0	0	0	1	1	0	1	0	0	0
485	29	1	0	0	0	0	1	1	0	1	1	1	1
486	25	0	0	0	0	0	0	0	1	0	0	1	0
487	32	0	0	0	0	0	0	0	1	1	1	1	1
488	31	0	0	0	0	0	0	0	1	0	0	0	0
489	27	1	1	0	0	0	0	0	0	0	0	1	1
490	28	1	0	0	0	0	0	1	0	1	1	1	0
491	27	0	1	0	0	0	0	0	0	0	1	0	0
492	33	1	1	0	0	0	1	1	0	1	1	1	0
493	24	0	0	0	0	0	0	0	1	0	1	1	1
494	32	1	0	0	1	0	0	0	1	1	1	0	0
495	32	1	0	0	0	0	0	1	0	0	0	0	0
496	27	1	0	0	0	0	1	1	0	1	2	1	0
497	28	0	0	0	0	0	0	0	1	1	2	1	0
498	32	1	0	0	0	1	0	1	0	1	1	1	0
499	30	1	1	0	1	0	0	0	0	1	2	1	1
500	39	0	0	0	0	0	1	0	1	0	1	0	0
501	29	1	0	0	0	0	1	0	1	1	3	1	1
502	27	1	0	0	0	0	0	0	0	0	2	1	1
503	24	1	1	0	0	0	0	0	0	1	1	1	0
504	30	0	0	0	0	0	1	0	1	1	1	0	0
505	23	1	0	0	0	0	0	0	0	1	1	1	0
506	33	1	1	0	1	0	0	0	0	0	1	1	1
507	27	0	0	0	0	0	0	1	1	1	1	1	0
508	27	0	0	0	0	0	1	1	1	1	1	0	0
509	29	1	0	0	0	0	1	0	0	1	0	1	0
510	32	1	0	0	0	0	0	0	0	1	2	1	1
511	26	0	0	0	0	0	1	0	1	0	1	1	0
512	31	0	0	0	0	0	1	0	1	1	1	0	0
513	29	1	0	0	0	0	0	0	0	1	2	1	1
514	28	1	0	0	0	0	0	1	0	1	0	0	0
515	29	1	0	0	0	0	0	1	0	1	1	1	1
516	30	0	0	0	1	0	0	0	1	1	0	1	0
517	29	0	0	0	0	0	0	0	1	1	2	1	0
518	31	0	0	0	1	1	0	0	1	0	0	0	0
519	27	1	1	0	1	0	0	1	0	1	1	1	1
520	27	0	0	0	0	0	1	0	0	0	0	0	0
521	29	0	0	0	0	0	1	1	1	0	1	0	0
522	33	1	1	0	0	0	1	0	0	0	3	1	1
523	29	0	0	0	0	0	0	0	0	1	1	0	0
524	30	1	0	0	0	0	0	1	0	1	1	1	0
525	27	0	0	0	0	0	1	0	0	1	1	1	0
526	24	1	0	0	0	0	0	0	1	0	3	1	1
527	25	0	0	0	0	0	1	0	1	0	1	0	0
528	31	0	0	0	0	0	1	0	1	1	0	0	0
529	21	1	1	0	0	0	1	1	0	1	0	1	1
530	23	1	1	0	0	0	1	0	0	1	0	1	0
531	28	1	1	0	0	0	1	0	0	1	1	1	0
532	28	1	1	0	0	0	1	1	0	1	2	1	0
533	36	1	0	0	1	0	1	0	0	1	0	1	0
534	29	1	0	0	0	0	1	0	0	1	1	1	1
535	24	1	1	0	0	0	1	1	0	1	1	1	1
